# Supplementary material for: Prevalent and Drug-Resistant Phenotypes and Genotypes of Escherichia coli Isolated from Healthy Cow’s Milk of Large-Scale Dairy Farms in China
Source: Int J Mol Sci. 2025 Jan 8;26(2):454. doi: 10.3390/ijms26020454 (PMC11764516; doi:10.3390/ijms26020454)
Supplement: Supplementary file 1 [file ijms-26-00454-s001.zip]

Archive with 3 entries (3 files):
- Table S1ú1⁄4S2.pdf
- Table S3.xlsx
- Table S4.xlsx
