# Supplementary material for: Prevalent and Drug-Resistant Phenotypes and Genotypes of Escherichia coli Isolated from Healthy Cow’s Milk of Large-Scale Dairy Farms in China
Source: Int J Mol Sci. 2025 Jan 8;26(2):454. doi: 10.3390/ijms26020454 (PMC11764516; doi:10.3390/ijms26020454)
Supplement: Supplementary file 1 [file ijms-26-00454-s001.zip › Table S3.xlsx]

## Sheet: Sheet1
Strain No.	district	Type of sample	Ampicillin	Amoxicillin/Clavulanic acid	Cephalothin	Ceftiofur	Meropenem	Kanamycin	Gentamicin	Tetracycline	Doxycycline	Florfenicol	Polymyxin E	Ciprofloxacin	Sulfisoxazole	Sulfamethoxazole
D1	Northeast China	raw milk	16	64/32	>128	0.5	0.25	0.5	0.25	4	1	8	32	≤0.25	8	0.12/2.4
D2	Northwest China	raw milk	8	32/16	>128	1	0.25	1	0.25	4	1	8	64	≤0.25	8	0.12/2.4
D3	Northeast China	raw milk	16	32/16	>128	0.25	0.25	0.5	0.25	4	2	8	64	≤0.25	2	0.12/2.4
D4	North China	raw milk	16	16/8	>128	1	≤ 0.25	1	≤0.25	8	2	8	32	≤0.25	>1024	0.12/2.4
D5	Southwest China	raw milk	2	4/2	8	0.25	≤ 0.25	1	≤0.25	1	1	8	≤0.25	≤0.25	2	0.12/2.4
D6	Southwest China	raw milk	2	4/2	4	0.25	0.25	1	0.25	1	1	8	1	≤0.25	8	0.12/2.4
D7	North China	raw milk	2	2/1	4	0.25	≤ 0.25	1	≤0.25	2	2	8	≤0.25	≤0.25	8	0.12/2.4
D8	North China	raw milk	2	4/2	4	0.25	0.25	1	0.25	0.5	0.5	4	0.5	≤0.25	4	0.12/2.4
D9	Northeast China	raw milk	2	2/1	4	0.25	≤ 0.25	1	≤0.25	0.5	1	4	0.5	≤0.25	4	0.12/2.4
D10	East China	raw milk	>128	8/4	>128	128	0.25	0.5	128	64	8	4	0.5	8	>1024	>64/1216
D11	Northwest China	raw milk	>128	16/8	>128	64	≤ 0.25	1	0.5	0.5	1	4	≤0.25	≤0.25	8	0.12/2.4
D12	Northeast China	raw milk	>128	8/4	>128	64	0.25	1	0.25	0.5	0.5	4	0.5	≤0.25	4	0.12/2.4
D13	Northwest China	raw milk	1	2/1	4	0.25	0.25	1	0.25	0.5	1	4	≤0.25	≤0.25	4	0.12/2.4
D14	East China	raw milk	128	2/1	4	0.25	0.25	2	0.5	0.5	1	4	≤0.25	≤0.25	4	0.12/2.4
D15	East China	raw milk	8	2/1	4	≤0.25	≤0.25	16	0.5	0.5	0.5	4	0.5	≤0.25	>1024	≤0.12/2.4
D16	Northeast China	raw milk	1	2/1	4	0.25	≤ 0.25	≤ 0.5	≤0.25	1	1	4	≤0.25	≤0.25	8	0.12/2.4
D17	South China	raw milk	2	4/2	8	0.25	≤ 0.25	1	≤0.25	1	0.25	4	≤0.25	≤0.25	4	0.12/2.4
D18	South China	raw milk	2	4/2	4	0.25	≤ 0.25	1	≤0.25	1	1	4	≤0.25	≤0.25	16	0.12/2.4
D19	Northeast China	raw milk	1	4/2	8	0.25	≤ 0.25	1	≤0.25	0.5	0.5	4	≤0.25	≤0.25	2	0.12/2.4
D20	South China	raw milk	2	4/2	4	0.25	≤ 0.25	1	≤0.25	1	1	4	≤0.25	≤0.25	1024	0.12/2.4
D21	South China	raw milk	>128	8/4	>128	64	≤ 0.25	1	0.5	1	1	4	≤0.25	≤0.25	2	0.12/2.4
D22	North China	raw milk	>128	8/4	>128	32	≤ 0.25	1	0.25	1	1	4	0.5	≤0.25	4	0.12/2.4
D23	North China	raw milk	>128	8/4	>128	128	0.25	1	0.5	1	4	4	≤0.25	≤0.25	4	0.12/2.4
D24	Northwest China	raw milk	2	4/2	16	0.25	≤ 0.25	1	≤0.25	1	1	8	0.5	≤0.25	2	0.12/2.4
D25	East China	raw milk	2	4/2	32	1	≤0.25	2	0.5	1	8	8	1	≤0.25	512	≤0.12/2.4
D26	East China	raw milk	2	4/2	8	0.25	≤ 0.25	1	≤0.25	1	1	4	0.5	≤0.25	4	0.12/2.4
D27	East China	raw milk	128	128/64	>128	1	≤ 0.25	1	≤0.25	2	4	8	0.5	≤0.25	>1024	0.12/2.4
D28	East China	raw milk	2	4/2	8	0.25	≤ 0.25	1	≤0.25	1	2	4	≤0.25	≤0.25	4	0.12/2.4
D29	East China	raw milk	2	2/1	8	0.25	≤ 0.25	1	≤0.25	2	1	8	≤0.25	≤0.25	4	0.12/2.4
D30	East China	raw milk	>128	64/32	>128	1	≤ 0.25	256	32	128	32	8	0.5	≤0.25	>1024	0.25/4.75
D31	East China	raw milk	>128	8/4	8	0.25	≤ 0.25	8	8	1	2	8	≤0.25	≤0.25	>1024	0.12/2.4
D32	East China	raw milk	128	64/32	>128	0.5	≤ 0.25	≤ 0.5	≤0.25	2	2	8	≤0.25	≤0.25	8	0.12/2.4
D33	East China	raw milk	1	4/2	4	0.25	0.25	1	0.5	1	1	8	0.5	≤0.25	4	0.12/2.4
D34	East China	raw milk	64	128/64	>128	1	0.25	0.5	0.25	2	2	4	0.5	≤0.25	8	0.12/2.4
D35	East China	raw milk	1	2/1	4	0.25	0.25	2	0.25	1	1	4	≤0.25	≤0.25	2	0.12/2.4
D36	Northwest China	raw milk	2	2/1	4	0.25	≤ 0.25	≤ 0.5	≤0.25	1	1	4	≤0.25	≤0.25	4	0.12/2.4
D37	Northwest China	raw milk	1	2/1	8	0.25	≤ 0.25	1	0.5	1	1	4	≤0.25	≤0.25	4	0.12/2.4
D38	Northwest China	raw milk	2	4/2	16	0.25	≤ 0.25	≤ 0.5	≤0.25	0.5	0.5	4	≤0.25	≤0.25	4	0.12/2.4
D39	Northwest China	raw milk	128	4/2	>128	128	≤ 0.25	1	≤0.25	2	1	8	0.5	≤0.25	4	0.12/2.4
D40	Northwest China	raw milk	2	4/2	8	0.25	≤ 0.25	≤ 0.5	≤0.25	1	1	4	0.5	≤0.25	16	0.12/2.4
D41	Northwest China	raw milk	1	4/2	8	0.25	≤ 0.25	1	≤0.25	0.5	0.5	4	0.5	≤0.25	2	0.12/2.4
D42	Northwest China	raw milk	1	2/1	4	0.25	≤ 0.25	2	0.5	0.5	2	8	≤0.25	≤0.25	4	0.12/2.4
D43	Northwest China	raw milk	>128	16/8	>128	128	≤ 0.25	2	≤0.25	32	4	4	≤0.25	≤0.25	>1024	0.12/2.4
D44	Northwest China	raw milk	1	2/1	8	0.25	≤ 0.25	1	≤0.25	1	1	4	≤0.25	≤0.25	8	0.12/2.4
D45	Northwest China	raw milk	>128	4/2	>128	128	≤ 0.25	2	1	0.5	0.5	2	≤0.25	≤0.25	4	0.12/2.4
D46	Northwest China	raw milk	>128	8/4	>128	128	≤ 0.25	2	≤0.25	64	8	8	≤0.25	≤0.25	>1024	0.25/4.75
D47	Northwest China	raw milk	2	4/2	4	0.25	≤ 0.25	1	0.5	128	16	4	≤0.25	≤0.25	8	0.12/2.4
D48	Northwest China	raw milk	2	4/2	8	0.25	≤ 0.25	1	≤0.25	0.5	0.5	4	≤0.25	≤0.25	8	0.12/2.4
D49	Northwest China	raw milk	2	4/2	8	0.25	≤ 0.25	2	0.5	1	1	4	≤0.25	≤0.25	8	0.12/2.4
D50	Northwest China	raw milk	1	4/2	8	0.25	≤ 0.25	1	≤0.25	0.5	1	4	0.5	≤0.25	8	0.12/2.4
D51	Northwest China	raw milk	>128	4/2	>128	128	≤ 0.25	≤ 0.5	≤0.25	32	>128	8	≤0.25	≤0.25	>1024	0.12/2.4
D52	Northwest China	raw milk	>128	4/2	>128	128	≤ 0.25	1	≤0.25	64	4	8	≤0.25	≤0.25	>1024	0.12/2.4
D53	Northwest China	raw milk	4	4/2	16	0.25	≤ 0.25	1	0.5	1	0.5	8	≤0.25	≤0.25	4	0.12/2.4
D54	Northwest China	raw milk	16	4/2	32	0.25	≤ 0.25	≤ 0.5	≤0.25	≤0.25	0.25	1	16	≤0.25	2	0.12/2.4
D55	Northwest China	raw milk	2	4/2	16	0.25	≤ 0.25	2	1	8	8	8	0.5	≤0.25	8	0.12/2.4
D56	Northwest China	raw milk	128	128/64	>128	0.25	≤ 0.25	1	0.5	2	16	8	>128	≤0.25	2	0.12/2.4
D57	Northwest China	raw milk	1	2/1	8	0.25	≤ 0.25	1	≤0.25	0.5	1	4	0.5	≤0.25	4	0.12/2.4
D58	Northwest China	raw milk	2	4/2	8	0.25	≤ 0.25	1	0.5	1	1	8	≤0.25	≤0.25	8	0.12/2.4
D59	Northwest China	raw milk	2	4/2	8	0.25	0.25	1	0.25	2	2	4	≤0.25	≤0.25	4	0.12/2.4
D60	Northwest China	raw milk	2	2/1	4	0.25	0.25	0.5	0.25	0.5	1	4	≤0.25	≤0.25	2	0.12/2.4
D61	Northwest China	raw milk	2	4/2	8	0.25	0.25	1	0.25	0.5	1	4	0.5	≤0.25	4	0.12/2.4
D62	Northwest China	raw milk	2	4/2	4	0.25	0.25	1	0.25	128	32	4	≤0.25	≤0.25	8	0.12/2.4
D63	Northwest China	raw milk	1	2/1	8	0.25	0.25	1	0.25	0.5	1	4	0.5	≤0.25	4	0.12/2.4
D64	Northwest China	raw milk	>128	16/8	>128	64	0.25	>256	32	32	4	128	≤0.25	1	16	1/19
D65	Northwest China	raw milk	4	16/8	8	≤0.25	≤0.25	1	≤0.25	1	1	4	≤0.25	≤0.25	8	≤0.12/2.4
D66	Northwest China	raw milk	2	4/2	4	≤0.25	≤0.25	2	0.5	1	1	4	0.5	≤0.25	128	≤0.12/2.4
D67	Northwest China	raw milk	2	2/1	4	≤0.25	≤0.25	1	≤0.25	1	1	4	0.5	≤0.25	16	≤0.12/2.4
D68	Northwest China	raw milk	2	2/1	4	≤0.25	≤0.25	2	≤0.25	1	1	8	0.5	≤0.25	16	≤0.12/2.4
D69	Northwest China	raw milk	2	4/2	8	≤0.25	≤0.25	2	0.5	1	1	8	0.5	≤0.25	128	≤0.12/2.4
D70	Northwest China	raw milk	2	2/1	4	≤0.25	≤0.25	1	≤0.25	2	2	4	≤0.25	≤0.25	64	≤0.12/2.4
D71	Northwest China	raw milk	>128	4/2	>128	128	≤0.25	2	≤0.25	1	4	4	0.5	2	256	4/76
D72	Northwest China	raw milk	>128	8/4	2	≤0.25	≤0.25	1	≤0.25	>128	32	4	0.5	4	128	64/1216
D73	Northwest China	raw milk	2	2/1	4	≤0.25	≤0.25	1	≤0.25	1	1	4	0.5	≤0.25	128	≤0.12/2.4
D74	Northwest China	raw milk	32	4/2	4	≤0.25	≤0.25	2	0.5	>128	16	4	0.5	2	1024	32/608
D75	Northwest China	raw milk	>128	128/64	>128	0.5	≤0.25	4	32	0.5	2	8	0.5	≤0.25	16	≤0.12/2.4
D76	Northwest China	raw milk	4	2/1	4	≤0.25	≤0.25	1	≤0.25	1	1	4	0.5	≤0.25	64	≤0.12/2.4
D77	Northwest China	raw milk	1	1/0.5	2	≤0.25	≤0.25	1	≤0.25	0.5	0.5	2	0.5	≤0.25	64	≤0.12/2.4
D78	Northwest China	raw milk	2	2/1	2	≤0.25	≤0.25	1	≤0.25	1	1	4	0.5	≤0.25	256	≤0.12/2.4
D79	Northwest China	raw milk	2	1/0.5	1	≤0.25	≤0.25	1	≤0.25	0.5	0.5	2	0.5	≤0.25	16	≤0.12/2.4
D80	Northwest China	raw milk	1	1/0.5	2	≤0.25	≤0.25	1	≤0.25	1	1	16	0.5	≤0.25	8	≤0.12/2.4
D81	Northwest China	raw milk	>128	2/1	4	4	≤0.25	1	≤0.25	1	1	4	0.5	≤0.25	256	≤0.12/2.4
