# Supplementary material for: Prevalent and Drug-Resistant Phenotypes and Genotypes of Escherichia coli Isolated from Healthy Cow’s Milk of Large-Scale Dairy Farms in China
Source: Int J Mol Sci. 2025 Jan 8;26(2):454. doi: 10.3390/ijms26020454 (PMC11764516; doi:10.3390/ijms26020454)
Supplement: Supplementary file 1 [file ijms-26-00454-s001.zip › Table S4.xlsx]

## Sheet: Sheet1
Strain No.	district	Type of sample	Ampicillin	Amoxicillin/Clavulanic acid	Cephalothin	Ceftiofur	Meropenem	Kanamycin	Gentamicin	Tetracycline	Doxycycline	Florfenicol	Polymyxin E	Ciprofloxacin	Sulfisoxazole	Sulfamethoxazole	blaTEM	blaSHV	blaPSE	blaOXA	blaCTX-M	tetA	tetB	sul1	sul2
D1	Northeast China	raw milk	16	64/32	>128	0.5	0.25	0.5	0.25	4	1	8	32	≤0.25	8	0.12/2.4	Positive	Negative	Negative	Positive	Negative	Negative	Negative	Negative	Negative
D3	Northeast China	raw milk	16	32/16	>128	0.25	0.25	0.5	0.25	4	2	8	64	≤0.25	2	0.12/2.4	Positive	Negative	Positive	Positive	Negative	Negative	Negative	Negative	Negative
D12	Northeast China	raw milk	>128	8/4	>128	64	0.25	1	0.25	0.5	0.5	4	0.5	≤0.25	4	0.12/2.4	Negative	Positive	Negative	Negative	Positive	Negative	Negative	Negative	Negative
D4	North China	raw milk	16	16/8	>128	1	≤ 0.25	1	≤0.25	8	2	8	32	≤0.25	>1024	0.12/2.4	Positive	Negative	Negative	Positive	Negative	Negative	Negative	Negative	Negative
D22	North China	raw milk	>128	8/4	>128	32	≤ 0.25	1	0.25	1	1	4	0.5	≤0.25	4	0.12/2.4	Positive	Positive	Negative	Negative	Positive	Negative	Negative	Negative	Negative
D23	North China	raw milk	>128	8/4	>128	128	0.25	1	0.5	1	4(S)	4	≤0.25	≤0.25	4	0.12/2.4	Negative	Negative	Negative	Negative	Positive	Negative	Negative	Negative	Negative
D21	South China	raw milk	>128	8/4	>128	64	≤ 0.25	1	0.5	1	1	4	≤0.25	≤0.25	2	0.12/2.4	Positive	Negative	Negative	Negative	Positive	Negative	Negative	Negative	Negative
D10	East China	raw milk	>128	8/4	>128	128	0.25	0.5	128	64	8(I)	4	0.5	8	>1024	>64/1216	Positive	Negative	Negative	Negative	Positive	Positive	Negative	Positive	Positive
D27	East China	raw milk	128	128/64	>128	1	≤ 0.25	1	≤0.25	2	4(S)	8	0.5	≤0.25	>1024	0.12/2.4	Positive	Positive	Positive	Positive	Negative	Negative	Negative	Negative	Negative
D30	East China	raw milk	>128	64/32	>128	1	≤ 0.25	256	32	128	32	8	0.5	≤0.25	>1024	0.25/4.75	Positive	Negative	Negative	Positive	Positive	Positive	Positive	Negative	Positive
D31	East China	raw milk	>128	8/4	8	0.25	≤ 0.25	8	8	1	2	8	≤0.25	≤0.25	>1024	0.12/2.4	Positive	Positive	Negative	Positive	Negative	Negative	Negative	Positive	Negative
D32	East China	raw milk	128	64/32	>128	0.5	≤ 0.25	≤ 0.5	≤0.25	2	2	8	≤0.25	≤0.25	8	0.12/2.4	Positive	Negative	Positive	Positive	Negative	Negative	Negative	Negative	Negative
D34	East China	raw milk	64	128/64	>128	1	0.25	0.5	0.25	2	2	4	0.5	≤0.25	8	0.12/2.4	Positive	Negative	Positive	Positive	Negative	Negative	Negative	Negative	Negative
D2	Northwest China	raw milk	8	32/16	>128	1	≤ 0.25	1	0.25	4	1	8	64	≤0.25	8	0.12/2.4	Positive	Negative	Negative	Negative	Negative	Negative	Negative	Negative	Negative
D11	Northwest China	raw milk	>128	16/8	>128	64	≤ 0.25	1	0.5	0.5	1	4	≤0.25	≤0.25	8	0.12/2.4	Positive	Positive	Negative	Negative	Positive	Negative	Negative	Negative	Negative
D39	Northwest China	raw milk	128	4/2	>128	128	≤ 0.25	1	≤0.25	2	1	8	0.5	≤0.25	4	0.12/2.4	Positive	Negative	Negative	Negative	Negative	Negative	Negative	Negative	Negative
D43	Northwest China	raw milk	>128	16/8	>128	128	≤ 0.25	2	≤0.25	32	4(S)	4	≤0.25	≤0.25	>1024	0.12/2.4	Positive	Positive	Negative	Negative	Positive	Positive	Positive	Negative	Positive
D45	Northwest China	raw milk	>128	4/2	>128	128	≤ 0.25	2	1	0.5	0.5	2(S)	≤0.25	≤0.25	4	0.12/2.4	Positive	Negative	Negative	Negative	Negative	Negative	Negative	Negative	Negative
D46	Northwest China	raw milk	>128	8/4	>128	128	≤ 0.25	2	≤0.25	64	8(I)	8	≤0.25	≤0.25	>1024	0.12/2.4	Positive	Positive	Negative	Negative	Negative	Positive	Positive	Negative	Positive
D51	Northwest China	raw milk	>128	4/2	>128	128	≤ 0.25	≤ 0.5	≤0.25	32	>128	8	≤0.25	≤0.25	>1024	0.12/2.4	Positive	Negative	Negative	Positive	Negative	Positive	Positive	Negative	Positive
D52	Northwest China	raw milk	>128	4/2	>128	128	≤ 0.25	1	≤0.25	64	4(S)	8	≤0.25	≤0.25	>1024	0.12/2.4	Positive	Negative	Negative	Negative	Negative	Positive	Positive	Negative	Positive
D56	Northwest China	raw milk	128	128/64	>128	0.25	≤ 0.25	1	0.5	2	16	8	>128	≤0.25	2	0.12/2.4	Positive	Negative	Negative	Negative	Negative	Positive	Positive	Negative	Negative
D64	Northwest China	raw milk	>128	16/8	>128	64	0.25	>256	32	32	4(S)	128(R)	≤0.25	1	16	1/19	Positive	Negative	Negative	Positive	Positive	Positive	Positive	Negative	Negative
D71	Northwest China	raw milk	>128	4/2	>128	128	≤ 0.25	2	≤0.25	1	4(S)	4	0.5	2	256	4/76	Positive	Negative	Negative	Negative	Negative	Negative	Negative	Negative	Negative
D72	Northwest China	raw milk	>128	8/4	2	≤0.25	≤ 0.25	1	≤0.25	>128	32	4	0.5	4	128	64/1216	Positive	Negative	Negative	Negative	Negative	Positive	Positive	Positive	Positive
D74	Northwest China	raw milk	32	4/2	4	≤0.25	≤ 0.25	2	0.5	>128	16	4	0.5	2	1024	32/608	Positive	Negative	Negative	Negative	Positive	Positive	Negative	Negative	Negative
D75	Northwest China	raw milk	>128	128/64	>128	0.5	≤ 0.25	4	32	0.5	2	8	0.5	≤0.25	16	≤0.12/2.4	Positive	Negative	Negative	Negative	Negative	Negative	Negative	Negative	Negative
